# Supplementary material for: Using Whole Genome Analysis to Examine Recombination across Diverse Sequence Types of Staphylococcus aureus
Source: PLoS One. 2015 Jul 10;10(7):e0130955. doi: 10.1371/journal.pone.0130955 (PMC4498916; doi:10.1371/journal.pone.0130955)
Supplement: S1 Table — (XLS) [file pone.0130955.s002.xls]

## Sheet: Table S2
Supplemental Table 1. Characteristics of Staphylococcus aureus isolates used in this study, listed in same order as in phylogeny.
Strain	Isolate	Alias/ Acession #	Country or State of Origin	Source	Strain type	Year collected
1	USA500-ICARE157	ICARE 157	US	Emory	MRSA	2000
2	USA300-ICARE392	ICARE 392	US	Emory	MRSA	n/a
3	FPR3757	CP000255	California	GenBank	MRSA	2002
4	USA300-OR-54	OR-54; NRS731	Oregon	NARSA	MRSA	2005
5	USA300-AZ-573	MRSA-573	Arizona	LSA	MRSA	2001
6	USA300-0114	USA300-0114	Mississippi	Emory	MRSA	2000
7	USA300-ICARE043	ICARE 043	US	Emory	MRSA	n/a
8	TCH1516	CP000730	Texas	GenBank	MRSA	2001
9	USA300-CA-263	CA-263; NRS647	California	NARSA	MRSA	2005
10	IBERIAN-GA-356	GA-356; NRS686	Georgia	NARSA	MRSA	2006
11	USA500-NRS385	95938; NRS385	Connecticut	NARSA	MRSA	1995
12	USA500-GA-355	GA-355; NRS685	Georgia	NARSA	MRSA	2006
13	USA500-NY-177	NY-177; NRS708	New York	NARSA	MRSA	2005
14	COL	CP000046	England	GenBank	MRSA	1960's (early)
15	Newman	AP009351	UK	GenBank	MSSA	1952
16	NCTC 8325	CP000253	UK	GenBank	MSSA	1960
17	TW20	FN433596	England	GenBank	MRSA	2003
18	JKD6008	CP002120	New Zealand	GenBank	VISA	2006
19	T0131	CP002643	China	GenBank	MRSA	2006
20	MSSA476	BX571857	UK	GenBank	MSSA	1998
21	MW2	BA000033	North Dakota	GenBank	MRSA	1998
22	USA400-BAA1752	BAA1752	US	ATCC	MRSA	1999
23	USA900-20210	USA900-20210	Tennessee	CDC	MSSA	2000
24	CC80-24329	24329	Denmark	SSI	MRSA	1993
25	11819-97	CP003194	Denmark	GenBank	MRSA	1997
26	USA700-NRS386	1078; NRS386	Louisiana	NARSA	MRSA	2001
27	USA700-GA-442	GA-442; NRS689	Georgia	NARSA	MRSA	2006
28	USA800-NRS387	1045; NRS387	Washington	NARSA	MRSA	2001
29	USA800-NY-313	NY-313; NRS714	New York	NARSA	MRSA	2006
30	ED98	CP001781	Ireland	GenBank	MSSA	1996-97
31	Mu3	AP009324	Japan	GenBank	VRSA	1996
32	Mu50	BA000017	Japan	GenBank	MRSA	1996
33	N315	BA000018	Japan	GenBank	MRSA	1982
34	ECT-R2	FR714927	Sweden	GenBank	MR-MSSA	2004-07
35	04-02981	CP001844	Germany	GenBank	MRSA	2004
36	JH9	CP000703	Maryland	GenBank	VRSA	2000
37	JH1	CP000736	Maryland	GenBank	MRSA	2000
38	USA100-OR-10	OR-10; NRS720	Oregon	NARSA	MRSA	2005
39	USA100-OR-293	OR-293; NRS728	Oregon	NARSA	MRSA	2006
40	USA100-NY-76	NY-76; NRS719	New York	NARSA	MRSA	2005
41	USA100-NRS382	626;NRS382	Ohio	NARSA	MRSA	2006
42	USA100-NY-54	NY-54; NRS718	New York	NARSA	MRSA	2005
43	USA100-CA-126	CA-126; NRS642	California	NARSA	MRSA	2005
44	USA100-CA-248	CA-248; NRS646	California	NARSA	MRSA	2005
45	JKD6159	CP002114	Australia	GenBank	MRSA	2000
46	ED133	CP001996	France	GenBank	MSSA	1997
47	LGA251	FR821779	England	GenBank	MRSA	2007
48	RF122	AJ938182	Ireland	GenBank	MSSA	1993
49	MO13	CP003166	Taiwan	GenBank	MRSA	2002
50	USA1000-CA-629	CA-629; NRS745	California	NARSA	MRSA	2006
51	USA1000-94318	AIS 2006061; NRS483	Vermont	NARSA	MRSA	1994
52	08BA02176	CP003808	Canada	GenBank	MRSA	2008
53	SO385	AM990992	Netherlands	GenBank	MRSA	2003
54	71193	CP003045	New York	GenBank	MSSA	2004
55	USA1100-04031	USA1100-04031	Alaska	CDC	MSSA	2004
56	MRSA252	BX571856	UK	GenBank	MRSA	1997
57	USA200-NRS383	96758; NRS383	North Carolina	NARSA	MRSA	1996
58	USA200-OR-131	OR-131; NRS722	Oregon	NARSA	MRSA	2005
59	USA600-BAA1754	BAA1754	Tennessee	ATCC	MRSA	2000
60	USA600-NY-315	NY-315: NRS715	New York	NARSA	MRSA	2006
61	USA600-CA-347	CA-347; NRS648	California	NARSA	MRSA	2005
62	USA600-BAA1751	BAA1751	New York	ATCC	MRSA	1999
63	USA600-NRS22	99758; HIP07930; NRS22	New York	NARSA	MRSA	1999
64	MSHR1132*	FR821777	Australia	GenBank	MRSA	2006
