# Supplementary material for: Using Whole Genome Analysis to Examine Recombination across Diverse Sequence Types of Staphylococcus aureus
Source: PLoS One. 2015 Jul 10;10(7):e0130955. doi: 10.1371/journal.pone.0130955 (PMC4498916; doi:10.1371/journal.pone.0130955)
Supplement: S2 Table — (XLS) [file pone.0130955.s003.xls]

## Sheet: Table S4
Supplemental Table 2. Virulence genes screened in silico.
Virulence genes		location	Source reference	Acession number
Polysaccharide intercellular adhesin protein A (icaA)		Chromosome	6	AF086783
Fibrinogen-binding protein (clfB)		Chromosome	6	AJ224764
Fibrinogen-binding protein (clfA)		Chromosome	6	Z18852
Fibrinogen-binding protein ( fnbA)		Chromosome	6	J04151
Serine protease (sspA)		Chromosome	1	Y00356
Leukocidin E-D (lukE-lukD)		Chromosome	8	Y13225
Leukocidin M (lukM)		Prophage phiPV83	8	D42144
Alpha-hemolysin (hla)		Chromosome	8	M90536
Gamma-hemolysin (hlg)		Chromosome	8	L01055
Gamma-hemolysin variant (hlg-2)		Chromosome	8	D42143
Delta-hemolysin(hld)		Chromosome	8	AF288215
Beta-hemolysin(hlb)		Chromosome	8	S72497
Immunoglobulin G-binding protein (sbi)		Chromosome	1	YP_492830
Bacteriocin (bsaA)		Chromosome	7	BA000033
Ser-Asp rich fibrinogen-binding protein (sdrC)		Chromosome	6	AJ005645
Ser-Asp rich fibrinogen-binding protein (sdrD)		Chromosome	6	AJ005646
Ser-Asp rich fibrinogen-binding protein (sdrE)		Chromosome	6	AJ005647
Capsular polysaccharide type 5 (cap5)		Chromosome	9	U81973
Capsular polysaccharide type 8 (cap8)		Chromosome	9	U73374
Collagen-binding protein (cna)		Chromosome	6	M81736
Toxic shock syndrome toxin 1 (tst)		Chromosome	8	J02615
Staphylococcal enterotoxin A (sea)		Chromosome	8	M18970
Staphylococcal enterotoxin B (seb)		Chromosome	8	M11118
Staphylococcal enterotoxin C (sec)		Chromosome	8	X05815
Staphylococcal enterotoxin E (see)		unknown	8	M21319
Staphylococcal enterotoxin D (sed)		pIB485 plasmid	8	M28521
Staphylococcal enterotoxin J (sej)		pIB485 plasmid	8	AF053140
Staphylococcal enterotoxin G (seg)		Chromosome	4	BAB42910
Staphylococcal enterotoxin I (sei)		Chromosome	8	AF064774
Staphylococcal enterotoxin M (sem)		Chromosome	8	AAG36952
Staphylococcal enterotoxin N (sen)		Chromosome	8	AAG36956
Staphylococcal enterotoxin O (seo)		Chromosome	8	AAG36951
Staphylococcal enterotoxin H (seh)		Chromosome	8	U11702
Staphylococcal enterotoxin K (sek)		Chromosome	7	AAL04147
Staphylococcal enterotoxin Q (seq)		Chromosome	7	AAL04146
Staphylococcal enterotoxin L (sel)		Chromosome	7	BAB94625
Staphylococcal enterotoxin P (sep)		Chromosome	7	BAB43036
Serine protease-like B (splB)		Chromosome	1	YP494448
Bone sialoprotein-binding protein (bbp)		Chromosome	6	Y18653
Epidermal cell differentiation inhibitor (edin)		EDINA plasmid	8	M63917
Elastin-binding protein (ebpS)		Chromosome	6	U48826
Fibrinogen-binding protein (efb)		Chromosome	1	YP_493753
Immunoglobulin G-binding protein A (spa)		Chromosome	6	JO1786
Refs:
1. Diep BA, et al. (2006) Complete genome sequence of USA300, an epidemic clone of community-acquired methicillin-resistant Staphylococcus aureus. Lancet 367:731–739.
2. Baba T, et al. (2002) Genome and virulence determinants of high virulence community-acquired MRSA. Lancet 359:1819–1827.
3. Holden MT, et al. (2004) Complete genomes of two clinical Staphylococcus aureus strains: Evidence for the rapid evolution of virulence and drug resistance. Proc Natl Acad Sci USA 101:9786–9791.
4. Kuroda M, et al. (2001) Whole genome sequencing of methicillin-resistant Staphylococcus aureus. Lancet 357:1225–1240.
5. Lina G, et al. (1999) Involvement of Panton-Valentine leukocidin-producing Staphylococcus aureus in primary skin infections and pneumonia. Clin Infect Dis 29:1128–1132.
6. Peacock SJ, et al. (2002) Virulent combinations of adhesin and toxin genes in natural populations of Staphylococcus aureus. Infect Immun 70:4987–4996.
7. Diep BA, Carleton HA, Chang RF, Sensabaugh GF, Perdreau-Remington F (2006) Roles of 34 virulence genes in the evolution of hospital- and community-associated strains of methicillin-resistant Staphylococcus aureus
8. Jarraud S, et al. (2002) Relationships between Staphylococcus aureus genetic background, virulence factors, agr groups (alleles), and human disease. Infect Immun 70:631–641.
9. Moore PC, Lindsay JA (2001) Genetic variation among hospital isolates of methicillin-sensitive Staphylococcus aureus: Evidence for horizontal transfer of virulence genes. J Clin Microbiol 39:2760–2767.
