# Supplementary material for: Using Whole Genome Analysis to Examine Recombination across Diverse Sequence Types of Staphylococcus aureus
Source: PLoS One. 2015 Jul 10;10(7):e0130955. doi: 10.1371/journal.pone.0130955 (PMC4498916; doi:10.1371/journal.pone.0130955)
Supplement: S3 Table — (XLSX) [file pone.0130955.s004.xlsx]

## Sheet: Sheet1
Supplemental Table 3. PS and SS marginal likelihood estimates for the overall tree, CC5 and CC8.
Overall
lognormal	PS	SS		strict	PS	SS
constant	-658136	-658136		constant	-662028	-662019
extended	-658153	-658150		extended	-662036	-662037
GMRF	-658154	-658151		GMRF	-662026	-662020
skygrid	-658094	-658092		skygrid	-661956	-661963
skyline	-658287	-658285		skyline	-661991	-661993
CC5
lognormal	PS	SS		strict	PS	SS
constant	-17456.5	-17455.3		constant	-17608.4	-17608.3
extended	-17585.4	-17584.9		extended	-17710.4	-17709
GMRF	-17468.9	-17469		GMRF	-17606	-17605.7
skygrid	-17454.6	-17454.6		skygrid	-17607.5	-17607.9
skyline	-17455.9	-17456.3		skyline	-17608.2	-17608.1
CC8
lognormal	PS	SS		strict	PS	SS
constant	-12437.6	-11514.7		constant	-12678.2	-11436.2
extended	-12757	-12756		extended	-12883.7	-12882.2
GMRF	-12425.7	-12425		GMRF	-12764.5	-12697.1
skygrid	-12569.1	-11755.3		skygrid	-11983.7	-10948.5
skyline	-12349	-11191.3		skyline	-12780.7	-12780.9
