# Supplementary material for: Using Whole Genome Analysis to Examine Recombination across Diverse Sequence Types of Staphylococcus aureus
Source: PLoS One. 2015 Jul 10;10(7):e0130955. doi: 10.1371/journal.pone.0130955 (PMC4498916; doi:10.1371/journal.pone.0130955)
Supplement: S4 Table — (XLS) [file pone.0130955.s005.xls]

## Sheet: Table S1
Supplemental Table 4. Sequencing and assembly statistics on genomes sequenced in this study.
Strain	number of contigs	n50	Assembly size	number of reads
USA100-NRS382	244	201395	2868881	4633484
USA200-NRS383	298	110011	2948050	2141876
USA500-NRS385	305	108561	2943488	5217412
USA600-NRS22	306	213851	2901602	2931526
USA700-NRS386	291	176620	2779472	3097060
USA800-NRS387	176	324896	2774987	6072260
USA900-20210	113	280957	2679691	2780350
USA1000-94318	225	125862	2771878	5176522
USA1100-04031	136	137400	2807824	1794324
USA600-NY-315	178	243954	2882193	1550994
USA500-ICARE157	1254	3918	2867885	NA
USA300-ICARE043	1338	3635	2837341	NA
USA300-AZ-573	1361	3663	2864797	NA
USA300-ICARE392	1183	2852	1944324	NA
USA300-0114	1316	3717	2865406	NA
USA100-CA-248	33	443361	2813248	2187814
USA600-CA-347	47	395270	2843664	1800820
USA800-NY-313	72	286699	2777139	1830912
USA100-NY-54	45	243991	2855374	1678770
USA100-NY-76	33	310524	2808951	2048846
USA100-OR-10	37	339460	2814668	2078520
USA100-OR-293	1180	13355	2873853	2302950
USA300-OR-54	51	331994	2933300	2412592
USA1000-CA-629	96	153502	2834412	1553694
USA100-CA-126	46	310364	2857504	1804614
USA500-GA-355	64	380429	2890781	1789190
IBERIAN-GA-356	75	466378	2869346	1148808
USA700-GA-442	51	278958	2774520	1694468
USA500-NY-177	96	112689	2870572	1196372
USA600-BAA1751	294	160522	2902025	4874104
USA600-BAA1754	163	235726	2794401	6362780
USA400-BAA1752	43	352995	2823278	6149260
USA300-CA-263	259	175139	2905323	2737268
USA200-OR-131	85	175445	2952070	1565678
CC80-24329	76	112173	2803507	3799486
