# Supplementary material for: Using Whole Genome Analysis to Examine Recombination across Diverse Sequence Types of Staphylococcus aureus
Source: PLoS One. 2015 Jul 10;10(7):e0130955. doi: 10.1371/journal.pone.0130955 (PMC4498916; doi:10.1371/journal.pone.0130955)
Supplement: S5 Table — (XLS) [file pone.0130955.s006.xls]

## Sheet: Table S3
Supplemental Table 5. Results of BSR in silico gene screen, strains listed in same order as phylogeny.
		Fibrinogen-binding proteins								hemolysins						Elastin-binding protein	collagen -binding protein	immunoglobulin G-bingin protein	bone sialoprotein-binding protein	immunoglobulin G-binding protien A	toxic shock	serine protease	serine protease-like	bacteriocin	epidermal cell diff inhibitor	polysac inercell adhesin protein A		Capsular polysaccharide type 8				Capsular polysaccahride type 5					staphylococcal enterotoxins
		sdrC	sdrD	sdrE	clfB	clfA	fnbA	efb		gamma_hemolysinB	gamma_hemolysinC	gamma_hemolysin_variant	alpha_hemolysin	beta_hemolysin		ebpS	cna	sbi	bbp	spa	tst	ssp	splB	bsaA	edin	icaA		cap8H	cap8I	cap8J	cap8K	Cap5H	cap5I	cap5J	cap5K		sea	seb	sec	sed	see	seg	seh	sei	sej	sek	sem	sen	seo
CC8	FPR3757	0.761468	0.85251	0.82742	0.645198	0.995968	0.914188	1		1	1	1	1	0.836765		0.759959	0.0173876	0.998	0.664205	0.918288	0.105263	1	1	1	0.0570265	0.996462		0.0373444	0.0297685	0.185484	0.0405577	1	0.990566	0.997354	0.98703		0.362949	0.158379	0.165138	0.321293	0.354167	0.145833	0.284232	0.666667	0.328996	0.925466	0.568228	0.256809	0.242938
	USA300-OR-54	0.761468	0.85251	0.828734	0.645198	0.995968	0.914188	1		1	1	1	1	0.836765		0.759959	0.0173876	0.916	0.664639	0.879377	0.105263	1	1	1	0.0570265	0.996462		0.0373444	0.0297685	0.185484	0.0405577	1	0.991914	0.997354	0.98703		0.362949	0.158379	0.165138	0.321293	0.354167	0.145833	0.284232	0.666667	0.328996	0.925466	0.568228	0.256809	0.242938
	USA500-ICARE157	0.761468	0.85251	0.82742	0.645198	0.994816	0.914188	1		1	1	1	1	0.836765		0.759959	0.0173876	0.998	0.664205	0.918288	0.105263	1	1	1	0.0570265	0.996462		0.0373444	0.0297685	0.185484	0.0405577	1	0.991914	0.997354	0.98703		0.362949	0.158379	0.165138	0.321293	0.354167	0.145833	0.284232	0.666667	0.328996	0.925466	0.568228	0.256809	0.242938
	USA300-ICARE392	0.761468	0.85251	0.825668	0.645198	0.995968	0.91175	1		1	1	1	1	0.836765		0.759959	0.0173876	0.998	0.665508	0.918288	0.105263	1	1	1	0.0570265	0.996462		0.0373444	0.0297685	0.185484	0.0405577	1	0.991914	0.997354	0.98703		0.362949	0.158379	0.165138	0.321293	0.354167	0.145833	0.284232	0.666667	0.328996	0.925466	0.568228	0.256809	0.242938
	USA300-AZ-573	0.761468	0.85251	0.82742	0.645198	0.995968	0.914188	1		1	1	1	1	0.836765		0.759959	0.0173876	0.998	0.664205	0.918288	0.105263	1	1	1	0.0570265	0.996462		0.0373444	0.0297685	0.185484	0.0405577	1	0.991914	0.997354	0.98703		0.362949	0.158379	0.165138	0.321293	0.354167	0.145833	0.284232	0.666667	0.328996	0.925466	0.568228	0.256809	0.242938
	USA300-0114	0.761468	0.85251	0.82742	0.645198	0.995968	0.914188	1		1	1	1	1	0.836765		0.759959	0.0173876	0.998	0.664205	0.918288	0.105263	1	1	1	0.0570265	0.996462		0.0373444	0.0297685	0.185484	0.0405577	1	0.991914	0.997354	0.98703		0.362949	0.158379	0.165138	0.321293	0.354167	0.145833	0.284232	0.666667	0.328996	0.925466	0.568228	0.256809	0.242938
	USA300-ICARE043	0.761468	0.85251	0.82742	0.645198	0.992512	0.926865	1		1	1	1	1	0.836765		0.759959	0.0173876	0.998	0.664205	0.918288	0.105263	1	1	1	0.0570265	0.996462		0.0373444	0.0297685	0.185484	0.0405577	1	0.991914	0.997354	0.98703		0.362949	0.158379	0.165138	0.321293	0.354167	0.145833	0.284232	0.666667	0.328996	0.925466	0.568228	0.256809	0.242938
	TCH1516	0.761468	0.85251	0.82742	0.645198	0.995968	0.914188	1		1	1	1	1	0.836765		0.759959	0.0173876	0.92	0.664205	0.883268	0.105263	1	1	1	0.0570265	0.996462		0.0373444	0.0297685	0.185484	0.0405577	1	0.991914	0.997354	0.98703		0.362949	0.158379	0.165138	0.321293	0.354167	0.145833	0.284232	0.666667	0.328996	0.925466	0.568228	0.256809	0.242938
	USA300-CA-263	0.647059	0.851737	0.768725	0.643473	0.613479	0.606046	1		1	1	1	1	0.836765		0.759959	0.0173876	0.53	0.608167	0.515564	0.0842105	1	1	1	0.0570265	0.996462		0.0373444	0.0297685	0.185484	0.0405577	1	0.991914	0.997354	0.98703		0.362949	0.158379	0.165138	0.321293	0.354167	0.145833	0.284232	0.666667	0.328996	0.925466	0.568228	0.256809	0.242938
	IBERIAN-GA-356	0.762008	0.85251	0.799825	0.644623	0.995968	0.994637	1		1	0.961479	1	1	0.836765		0.759959	0.0173876	0.994	0.635534	0.916342	0.0842105	1	1	1	0.0570265	0.994104		0.0373444	0.0297685	0.185484	0.0405577	1	0.991914	0.997354	0.98703		0.362949	0.996317	0.658716	0.321293	0.354167	0.354167	0.284232	0.668724	0.328996	1	0.568228	0.256809	0.254237
	USA500-NRS385	0.760928	0.752124	0.730618	0.644623	0.613479	0.528035	1		1	0.961479	1	1	0.836765		0.759959	0.0173876	0.463	0.569505	0.44358	0.0947368	1	1	1	0.0570265	0.994104		0.0373444	0.0297685	0.185484	0.0405577	1	0.991914	0.997354	0.98703		1	1	0.662385	0.480989	0.835227	0.354167	0.284232	0.668724	0.657993	1	0.572301	0.348249	0.276836
	USA 500-GA-355	0.760928	0.784942	0.752519	0.645773	0.995968	0.798635	1		1	0.961479	1	1	0.836765		0.759959	0.0173876	0.994	0.592094	0.916342	0.0842105	1	1	1	0.0570265	0.994104		0.0373444	0.0297685	0.185484	0.0405577	1	0.991914	0.997354	0.98703		1	1	0.662385	0.480989	0.835227	0.354167	0.284232	0.668724	0.657993	1	0.568228	0.348249	0.276836
	USA500_NY_177	0.997302	0.840927	0.82742	0.0925819	0.995968	0.91175	1		1	0.961479	1	1	0.836765		0.759959	0.0173876	0.994	0.664205	0.916342	0.0947368	1	1	1	0.0570265	0.994104		0.0373444	0.0297685	0.185484	0.0405577	1	0.991914	0.997354	0.98703		1	1	0.662385	0.480989	0.835227	0.354167	0.284232	0.668724	0.657993	1	0.572301	0.348249	0.276836
	COL	0.762008	0.85251	0.82742	0.998275	0.995968	0.914188	1		1	0.958398	1	1	1		0.759959	0.0173876	0.998	0.662033	0.918288	0.105263	0.997054	1	1	0.0570265	0.996462		0.0373444	0.0330761	0.185484	0.0405577	1	0.991914	0.997354	0.98703		0.362949	1	0.662385	0.321293	0.354167	0.354167	0.284232	0.668724	0.328996	1	0.572301	0.256809	0.254237
	Newman	0.762008	0.853282	0.827858	0.998275	1	0.892735	1		1	0.961479	1	1	0.836765		0.759959	0.0173876	0.998	0.663336	0.918288	0.105263	1	1	1	0.0570265	0.996462		0.0373444	0.0297685	0.185484	0.0405577	1	0.991914	0.997354	0.98703		0.979206	0.21547	0.176147	0.469582	0.827652	0.164773	0.292531	0.253086	0.654275	0.225673	0.238289	0.346304	0.271186
	NCTC8325	0.762008	0.14749	0.254928	0.093732	0.613479	0.916626	1		1	0.961479	1	1	0.836765		0.759959	0.0173876	0.957	0.246742	0.944553	0.105263	1	1	1	0.0570265	0.996462		0.0373444	0.0297685	0.185484	0.0405577	1	0.991914	0.997354	0.98703		0.362949	0.158379	0.165138	0.321293	0.354167	0.145833	0.284232	0.17284	0.328996	0.180124	0.171079	0.256809	0.242938
ST239	TW20	0.762008	0.851737	0.819974	0.59862	0.612327	0.914188	1		1	0.961479	1	1	0.836765		0.759959	0.593299	0.71	0.666811	0.682879	0.105263	1	1	1	0.0570265	0.996462		0.951591	0.918412	1	0.856781	0.141844	0.0377358	0.0436508	0.0389105		1	0.211786	0.172477	0.480989	0.835227	0.164773	0.284232	0.67284	0.657993	0.991718	0.572301	0.348249	0.276836
	JKD6008	0.762547	0.853282	0.819974	0.60437	0.99424	0.914188	1		1	0.961479	1	1	0.836765		0.757916	0.593299	0.709	0.666811	0.681907	0.105263	1	0.158664	1	0.0570265	0.996462		0.951591	0.918412	1	0.856781	0.141844	0.0377358	0.0436508	0.0389105		1	0.211786	0.172477	0.480989	0.835227	0.164773	0.284232	0.67284	0.657993	0.991718	0.572301	0.348249	0.276836
	T0131	0.762008	0.85251	0.819974	0.59977	0.612327	0.901999	1		1	0.961479	1	1	0.836765		0.759959	0.593299	0.692	0.666811	0.628405	0.105263	1	1	1	0.0570265	0.996462		0.951591	0.918412	1	0.856781	0.141844	0.0377358	0.0436508	0.0389105		1	0.211786	0.172477	0.480989	0.835227	0.164773	0.284232	0.67284	0.657993	0.991718	0.570265	0.348249	0.276836
CC1	MW2	0.754452	0.230116	0.814717	0.60552	0.604839	0.772794	0.997041		1	0.958398	0.99842	1.00166	0.836765		0.796731	0.978796	0.917	0.66768	0.88035	0.107368	0.827688	0.995825	1	0.0570265	0.995283		0.954357	0.99118	0.997312	0.851711	0.141844	0.0363881	0.0436508	0.0389105		1	0.651934	0.972477	0.480989	0.835227	0.339015	1	0.664609	0.657993	0.923395	0.572301	0.348249	0.276836
	MSSA476	0.757151	0.838996	0.814717	0.60552	0.604839	0.772794	0.997041		1	0.956857	0.99842	1.00166	0.836765		0.796731	0.979644	0.917	0.66768	0.88035	0.107368	0.827688	0.995825	1	0.0570265	0.995283		0.954357	0.99118	0.997312	0.851711	0.141844	0.0363881	0.0436508	0.0389105		1	0.211786	0.172477	0.480989	0.835227	0.170455	1	0.664609	0.657993	0.923395	0.572301	0.348249	0.276836
	USA400-BAA1752	0.649757	0.838224	0.70565	0.602645	0.604839	0.525597	0.997041		1	0.996918	0.99842	1.00166	0.836765		0.79571	0.452078	0.708	0.561251	0.618677	0.107368	0.827688	0.995825	1	0.0570265	0.995283		0.954357	0.99118	0.997312	0.851711	0.141844	0.0363881	0.0436508	0.0389105		1	0.651934	0.972477	0.480989	0.835227	0.339015	1	0.664609	0.657993	0.923395	0.572301	0.348249	0.276836
CC15	USA900-20210	0.759849	0.800386	0.804205	0.60552	0.564516	0.864456	0.994083		1	0.996918	1	0.998339	0.825		0.729316	0.014419	0.941	0.662467	0.929961	0.12	0.82327	0.997912	1	0.0570265	0.996462		0.954357	0.985667	0.997312	0.851711	0.141844	0.0363881	0.0436508	0.0389105		0.357278	0.145488	0.148624	0.321293	0.342803	0.143939	0.282158	0.179012	0.32342	0.180124	0.175153	0.256809	0.244821
CC80	11819_97	0.759309	0.811969	0.803767	0.093732	0.569124	0.705022	0.985207		1	0.958398	0.993681	0.998339	0.833824		0.979571	0.0139949	0.896	0.661599	0.86284	0.107368	0.994109	0.997912	1	0.708758	0.996462		0.959889	0.987872	0.991935	0.851711	0.141844	0.0377358	0.042328	0.0389105		0.36862	0.158379	0.159633	0.325095	0.356061	0.149621	0.599585	0.183128	0.332714	0.190476	0.181263	0.256809	0.248588
	CC80-24329	0.759309	0.810811	0.805081	0.637148	0.569124	0.705022	0.985207		1	0.958398	0.993681	0.885382	0.833824		0.979571	0.0139949	0.896	0.659427	0.86284	0.107368	0.994109	0.997912	1	0.708758	0.996462		0.959889	0.987872	0.991935	0.851711	0.141844	0.0377358	0.042328	0.0389105		0.36862	0.158379	0.159633	0.325095	0.356061	0.149621	0.599585	0.183128	0.332714	0.190476	0.181263	0.256809	0.248588
CC72	USA700-NRS386	0.505127	0.703861	0.691634	0.565267	0.607143	0.813262	0.997041		1	0.996918	0.99842	0.998339	0.836765		0.979571	0.0135708	0.309	0.554735	0.300584	0.105263	0.997054	0.995825	1	0.0570265	0.992925		0.0373444	0.0297685	0.185484	0.0405577	1	0.997305	1	0.998703		0.353497	0.506446	0.515596	0.342205	0.342803	0.954545	0.30083	1	0.332714	0.687371	0.995927	0.928016	0.99435
	USA700-GA-442	0.731786	0.799228	0.802891	0.614721	0.609447	0.800098	0.997041		1	0.996918	0.99842	0.998339	0.836765		0.979571	0.014419	0.944	0.663336	0.932879	0.105263	0.997054	0.995825	1	0.0570265	0.996462		0.0373444	0.0297685	0.185484	0.0405577	1	0.997305	1	0.998703		0.353497	0.506446	0.515596	0.342205	0.342803	0.954545	0.30083	1	0.332714	0.687371	0.995927	0.928016	0.99435
CC5	USA800-NRS387	0.678359	0.723938	0.714411	0.642898	0.552995	0.651877	0.994083		1	0.996918	1	1	0.836765		0.794688	0.0173876	0.647	0.57993	0.629377	0.105263	0.818851	0.993737	1	1.00407	0.996462		0.0373444	0.0297685	0.185484	0.0405577	1	0.987871	1	0.998703		0.767486	0.996317	0.66055	0.541825	0.789773	0.960227	0.292531	1	0.594796	0.687371	0.995927	0.929961	0.996234
	USA800-NY-313	0.739342	0.783012	0.796321	0.093732	0.554724	0.555826	0.994083		1	0.996918	1	1	0.832353		0.794688	0.0173876	0.976	0.659861	0.906615	0.101053	0.821797	0.993737	0.996951	0.0570265	0.996462		0.0373444	0.0297685	0.185484	0.0405577	1	0.987871	1	0.998703		0.767486	0.314917	0.341284	0.477186	0.789773	0.960227	0.278008	1	0.994424	0.687371	0.989817	0.929961	0.996234
	ED98	0.206692	0.798842	0.796321	0.093732	0.554724	0.705022	0.994083		1	0.996918	1	1	0.835294		0.794688	0.0173876	0.977	0.659861	0.902724	0.105263	0.649485	0.993737	1	0.0570265	0.996462		0.0373444	0.0297685	0.185484	0.0405577	1	0.987871	1	0.998703		0.215501	0.314917	0.341284	0.285171	0.297348	0.960227	0.278008	1	0.301115	0.687371	0.995927	0.929961	0.996234
	Mu3	0.739342	0.799614	0.795007	0.093732	0.554724	0.704047	0.994083		1	0.996918	1	1	0.832353		0.793667	0.0173876	0.774	0.658558	0.75	0.987368	0.821797	0.993737	1	0.0570265	0.996462		0.0373444	0.0297685	0.185484	0.0405577	1	0.987871	1	0.998703		1	0.675875	0.937615	0.480989	0.835227	0.960227	0.284232	1	0.657993	0.687371	0.995927	0.929961	0.996234
	Mu50	0.739342	0.799614	0.795007	0.093732	0.554724	0.704047	0.994083		0.997006	0.996918	1	1	0.832353		0.793667	0.0173876	0.774	0.658558	0.75	0.987368	0.821797	0.993737	1	0.0570265	0.996462		0.0373444	0.0297685	0.185484	0.0405577	1	0.987871	1	0.998703		1	0.675875	0.937615	0.480989	0.835227	0.960227	0.284232	1	0.657993	0.687371	0.995927	0.929961	0.996234
	N315	0.739342	0.799614	0.795883	0.093732	0.554724	0.704047	0.994083		1	0.996918	1	1	0.836765		0.793667	0.0173876	0.774	0.659427	0.75	0.987368	0.821797	0.993737	1	0.0570265	0.996462		0.0373444	0.0297685	0.185484	0.0405577	1	0.987871	1	0.998703		0.767486	0.675875	0.937615	0.477186	0.789773	0.960227	0.278008	1	0.594796	0.687371	0.995927	0.929961	0.996234
	ECT_R_2	0.739342	0.799614	0.795883	0.093732	0.554724	0.705022	0.994083		1	0.996918	0.99684	1	0.835294		0.794688	0.0173876	0.984	0.659427	0.909533	0.105263	0.821797	0.993737	1	0.0570265	0.996462		0.0373444	0.0297685	0.185484	0.0405577	1	0.987871	1	0.998703		0.767486	0.314917	0.341284	0.996198	0.789773	0.960227	0.278008	1	1	0.687371	0.995927	0.929961	0.996234
	04_02981	0.739342	0.799614	0.795883	0.093732	0.554724	0.705022	0.994083		1	0.996918	1	1	0.835294		0.794688	0.0173876	0.909	0.659427	0.879377	0.105263	0.997054	0.993737	1	0.0570265	0.996462		0.0373444	0.0297685	0.185484	0.0405577	1	0.987871	1	0.998703		0.767486	0.314917	0.341284	0.477186	0.789773	0.958333	0.278008	1	0.594796	0.687371	0.995927	0.929961	0.996234
	JH9	0.739342	0.799614	0.795883	0.093732	0.553571	0.705022	0.994083		1	0.996918	1	1	0.835294		0.794688	0.0173876	0.984	0.659427	0.909533	0.105263	0.821797	0.993737	1	0.0570265	0.996462		0.0373444	0.0297685	0.185484	0.0405577	1	0.987871	1	0.998703		0.215501	0.314917	0.341284	0.285171	0.297348	0.960227	0.278008	1	0.301115	0.687371	0.995927	0.929961	0.996234
	JH1	0.739342	0.799614	0.795883	0.093732	0.553571	0.705022	0.994083		1	0.996918	1	1	0.835294		0.794688	0.0173876	0.984	0.659427	0.909533	0.105263	0.821797	0.993737	1	0.0570265	0.996462		0.0373444	0.0297685	0.185484	0.0405577	1	0.987871	1	0.998703		0.215501	0.314917	0.341284	0.285171	0.297348	0.960227	0.278008	1	0.301115	0.687371	0.995927	0.929961	0.996234
	USA100-NY-54	0.739342	0.799614	0.795883	0.093732	0.554724	0.705022	0.994083		1	0.996918	1	1	0.835294		0.794688	0.0173876	0.984	0.659427	0.909533	0.105263	0.821797	0.993737	1	0.0570265	0.996462		0.0373444	0.0297685	0.185484	0.0405577	1	0.987871	1	0.998703		0.638941	0.314917	0.341284	0.996198	0.63447	0.960227	0.278008	1	1	0.687371	0.995927	0.929961	0.996234
	USA100-CA-126	0.739881	0.77027	0.795883	0.093732	0.553571	0.705022	0.994083		1	0.996918	1	1	0.835294		0.794688	0.0178117	0.986	0.659427	0.911479	0.105263	0.821797	0.993737	1	0.0570265	0.996462		0.0373444	0.0330761	0.185484	0.0405577	1	0.987871	1	0.998703		0.638941	0.314917	0.341284	0.669202	0.63447	0.960227	0.278008	1	1	0.687371	0.995927	0.929961	0.996234
	USA100-CA-248	0.739342	0.799614	0.795883	0.093732	0.554724	0.555339	0.994083		1	0.996918	1	1	0.835294		0.794688	0.0173876	0.986	0.659427	0.911479	0.105263	0.821797	0.993737	1	0.0570265	0.996462		0.0373444	0.0297685	0.185484	0.0405577	1	0.987871	1	0.998703		0.638941	0.314917	0.341284	0.669202	0.63447	0.960227	0.278008	1	1	0.687371	0.995927	0.929961	0.996234
	USA100-NRS382	0.708581	0.722394	0.791502	0.645198	0.554724	0.537299	0.994083		1	0.996918	1	1	0.835294		0.794688	0.0173876	0.499	0.658992	0.485409	0.0757895	0.997054	0.993737	1	0.0570265	0.996462		0.0373444	0.0297685	0.185484	0.0405577	1	0.987871	1	0.998703		0.638941	0.314917	0.341284	0.669202	0.63447	0.960227	0.278008	1	1	0.687371	0.995927	0.929961	0.996234
	USA100-NY-76	0.739342	0.799614	0.795883	0.650374	0.554724	0.785471	0.994083		1	0.996918	1	1	0.835294		0.794688	0.0173876	0.984	0.659427	0.909533	0.105263	0.821797	0.993737	1	0.0570265	0.996462		0.0373444	0.0297685	0.185484	0.0405577	1	0.987871	1	0.994812		1	0.495396	0.499083	0.996198	0.835227	0.960227	0.284232	1	1	0.687371	0.995927	0.929961	0.996234
	USA100-OR-10	0.739342	0.799614	0.795883	0.653824	0.554724	0.705022	0.994083		1	0.996918	1	1.00166	0.836765		0.794688	0.0173876	0.984	0.659427	0.909533	0.105263	0.821797	0.993737	1	0.0570265	0.996462		0.0373444	0.0297685	0.185484	0.0405577	1	0.987871	1	0.994812		0.638941	0.495396	0.499083	0.996198	0.63447	0.960227	0.278008	1	1	0.687371	0.995927	0.929961	0.996234
	USA100-OR-293	0.353481	0.217375	0.683311	0.645773	0.554724	0.314481	0.997041		1	0.996918	0.981043	0.973422	0.836765		0.794688	0.0173876	0.329	0.549957	0.321012	0.101053	0.821797	0.993737	1	0.0570265	0.941038		0.0373444	0.0297685	0.13172	0.0405577	1	0.971698	0.473545	0.573281		0.638941	0.311234	0.324771	0.996198	0.63447	0.287879	0.271784	0.263374	1	0.227743	0.323829	0.328794	0.303202
ST93	JKD6159	0.712358	0.7861	0.793693	0.610121	0.584677	0.695758	0.819527		0.973054	0.966102	0.992101	1.00166	0.836765		0.767109	0.0131467	0.909	0.655083	0.877432	0.126316	0.82327	0.862213	1	0.0570265	0.996462		0.957123	0.988975	0.997312	0.854246	0.144208	0.0377358	0.0436508	0.0389105		0.26087	0.375691	0.39633	0.254753	0.25947	0.310606	0.215768	0.125514	0.252788	0.142857	0.14053	0.188716	0.178908
CC133	ED133	0.699406	0.692278	0.78756	0.59862	0.566244	0.701609	0.997041		1	0.958398	0.995261	1.00166	1		0.707865	0.0135708	0.938	0.652911	0.94358	0.951579	0.818851	0.977035	1	0.0570265	0.996462		0.957123	0.99118	1	0.855513	0.141844	0.0350404	0.0436508	0.0389105		0.882798	0.6593	0.977982	0.477186	0.82197	0.331439	0.30083	0.539095	0.656134	0.532091	0.492872	0.336576	0.282486
CC425	LGA251	0.594711	0.778378	0.788874	0.610121	0.552419	0.80156	0.997041		0.994012	0.953775	0.995261	0.995017	1		0.68335	0.74894	0.934	0.654214	0.921206	0.12	0.815906	0.966597	1	0.0570265	0.996462		0.0373444	0.030871	0.19086	0.0418251	1	0.987871	1	0.989624		0.36673	0.158379	0.157798	0.328897	0.348485	0.147727	0.284232	0.185185	0.332714	0.182195	0.179226	0.264591	0.241055
ST151	RF122	0.380464	0.227027	0.688568	0.60552	0.600806	0.649927	0.985207		0.802395	0.952234	0.995261	1.00166	0.995588		0.765066	0.0114504	0.662	0.756299	0.645914	0.964211	0.815906	0.966597	0.987805	0.0570265	0.994104		0.951591	0.920617	1	0.860583	0.141844	0.0377358	0.0436508	0.0389105		0.325142	0.67035	0.985321	0.304183	0.323864	0.672348	0.26971	0.960905	0.319703	0.672878	0.670061	0.961089	0.849341
CC59	M013	0.695089	0.693436	0.784056	0.621622	0.618664	0.540712	0.991124		1	0.949153	1	1.00166	1		0.728294	0.0161154	0.893	0.655083	0.859922	0.12	0.81296	0.158664	1	0.0570265	0.996462		0.957123	0.99118	1	0.860583	0.144208	0.0377358	0.0436508	0.0389105		0.338374	1	0.662385	0.292776	0.329545	0.354167	0.263485	0.666667	0.317844	0.995859	0.576375	0.249027	0.254237
	USA1000-CA-629	0.695089	0.692664	0.784056	0.621622	0.0817972	0.700146	0.991124		1	0.949153	0.99684	1.00166	1		0.728294	0.0161154	0.913	0.655083	0.88035	0.101053	0.81296	0.158664	0.993902	0.0570265	0.996462		0.957123	0.99118	1	0.860583	0.144208	0.0377358	0.0436508	0.0389105		0.357278	1	0.662385	0.334601	0.348485	0.354167	0.290456	0.666667	0.330855	0.995859	0.572301	0.268482	0.254237
	USA1000-94318	0.584997	0.618919	0.727113	0.615296	0.61924	0.49293	0.991124		1	0.949153	1	1	1		0.728294	0.0161154	0.88	0.597741	0.843385	0.101053	0.81296	0.158664	0.993902	0.0570265	0.996462		0.957123	0.99118	1	0.860583	0.144208	0.0377358	0.0436508	0.0389105		0.357278	1	0.662385	0.334601	0.348485	0.354167	0.290456	0.666667	0.330855	0.995859	0.572301	0.268482	0.254237
ST398	08BA02176	0.67728	0.700386	0.784056	0.620472	0.611175	0.779132	0.940828		0.980539	0.94453	0.992101	0.993355	0.994118		0.691522	0.748092	0.912	0.666811	0.885214	0.113684	0.817378	0.156576	0.996951	0.0570265	0.994104		0.0373444	0.0297685	0.185484	0.0342205	0.98818	0.981132	0.997354	0.988327		0.36862	0.160221	0.155963	0.3327	0.357955	0.159091	0.292531	0.179012	0.33829	0.192547	0.175153	0.268482	0.246704
	SO385	0.678359	0.700386	0.247043	0.619896	0.610599	0.779132	0.940828		0.980539	0.94453	0.99842	0.993355	0.994118		0.700715	0.974131	0.885	0.235013	0.859922	0.113684	0.817378	0.156576	0.996951	0.0570265	0.994104		0.0373444	0.0297685	0.185484	0.0342205	0.98818	0.981132	0.993386	0.988327		0.36862	0.160221	0.155963	0.3327	0.357955	0.159091	0.292531	0.179012	0.33829	0.192547	0.175153	0.268482	0.246704
	71193	0.679978	0.700386	0.784494	0.621047	0.611175	0.779132	0.940828		0.980539	0.94453	0.99842	0.993355	0.836765		0.700715	0.438931	0.911	0.666811	0.874514	0.113684	0.817378	0.156576	0.996951	0.0570265	0.994104		0.0373444	0.0297685	0.185484	0.0342205	0.98818	0.981132	0.997354	0.988327		0.36862	0.160221	0.155963	0.3327	0.357955	0.159091	0.292531	0.179012	0.33829	0.192547	0.175153	0.268482	0.246704
CC30	USA1100-04031	0.589854	0.635135	0.638195	0.0879816	0.602535	0.499756	0.860947		0.980539	0.94453	1	0.995017	0.820588		1	0.460984	0.736	0.747611	0.709144	0.117895	0.814433	0.63048	1	0.0570265	0.996462		0.951591	0.98677	1	0.856781	0.141844	0.0377358	0.0449735	0.0389105		0.36862	0.519337	0.515596	0.340304	0.357955	0.939394	0.298755	0.967078	0.33829	0.68323	0.918534	0.953307	0.845574
	MRSA252	0.689692	0.226255	0.686816	0.0879816	0.602535	0.683081	0.860947		0.980539	0.94453	0.99842	0.988372	0.810294		1	0.97922	0.942	0.800174	0.925097	0.117895	0.811487	0.634656	1	0.0570265	0.996462		0.951591	0.98677	1	0.856781	0.141844	0.0377358	0.0449735	0.0389105		0.979206	0.519337	0.515596	0.469582	0.827652	0.939394	0.298755	0.967078	0.654275	0.68323	0.918534	0.953307	0.845574
	USA200-NRS383	0.58014	0.62278	0.592203	0.60437	0.601959	0.683569	0.860947		0.980539	0.94453	1	0.988372	0.826471		1	0.448261	0.546	0.702867	0.531128	0.983158	0.81296	0.634656	1	0.0570265	0.996462		0.951591	0.98677	1	0.856781	0.141844	0.0377358	0.0449735	0.0389105		0.979206	0.519337	0.515596	0.469582	0.827652	0.939394	0.298755	0.967078	0.654275	0.68323	0.918534	0.953307	0.845574
	USA200-OR-131	0.667026	0.705792	0.253176	0.0879816	0.602535	0.683569	0.860947		0.980539	0.94453	1	0.988372	0.826471		1	0.497455	0.942	0.238923	0.925097	0.983158	0.81296	0.634656	1	0.0570265	0.996462		0.951591	0.98677	1	0.856781	0.141844	0.0377358	0.0449735	0.0389105		0.979206	0.519337	0.515596	0.469582	0.827652	0.939394	0.298755	0.967078	0.654275	0.68323	0.918534	0.953307	0.845574
CC45	USA600-BAA1754	0.576363	0.669498	0.700832	0.602645	0.605415	0.489517	0.902367		0.973054	0.921418	1	0.993355	0.836765		0.727273	0.457167	0.881	0.588619	0.85214	0.111579	0.814433	0.156576	0.990854	0.0570265	0.992925		1	1	1	1	0.141844	0.0377358	0.0436508	0.0389105		0.372401	0.650092	0.972477	0.3327	0.361742	0.960227	0.298755	0.997942	0.33829	0.6853	0.983707	0.929961	0.996234
	USA600-NY-315	0.689153	0.741313	0.789312	0.602645	0.605415	0.760117	0.902367		0.973054	0.921418	1	0.996678	0.836765		0.727273	0.600085	0.922	0.676803	0.891051	0.115789	0.814433	0.156576	0.990854	0.0570265	0.995283		1	1	1	1	0.141844	0.0377358	0.0436508	0.0389105		0.372401	0.504604	0.511927	0.3327	0.361742	0.960227	0.298755	0.997942	0.33829	0.6853	0.98778	0.57393	0.992467
	USA600-CA-347	0.689692	0.742085	0.789312	0.608971	0.605415	0.758167	0.902367		0.973054	0.921418	1	0.996678	0.836765		0.727273	0.466921	0.922	0.677237	0.891051	0.115789	0.814433	0.156576	0.990854	0.0570265	0.996462		1	1	1	1	0.141844	0.0377358	0.0436508	0.0389105		0.372401	0.504604	0.511927	0.3327	0.361742	0.960227	0.298755	0.997942	0.33829	0.6853	0.98778	0.57393	0.992467
	USA600-BAA1751	0.689153	0.698069	0.763907	0.302473	0.607143	0.488055	0.902367		0.973054	0.921418	1	0.996678	0.836765		0.727273	0.455471	0.693	0.652911	0.661479	0.115789	0.814433	0.156576	0.990854	0.0570265	0.995283		1	1	1	1	0.141844	0.0377358	0.0436508	0.0389105		0.372401	0.504604	0.511927	0.3327	0.361742	0.960227	0.298755	0.997942	0.33829	0.6853	0.98778	0.57393	0.992467
	USA600-NRS22	0.689153	0.572973	0.752519	0.304773	0.605415	0.65724	0.902367		0.973054	0.921418	1	0.996678	0.836765		0.727273	0.453774	0.416	0.63901	0.402724	0.115789	0.814433	0.156576	0.990854	0.0570265	0.995283		1	1	1	1	0.141844	0.0377358	0.0436508	0.0389105		0.372401	0.504604	0.511927	0.3327	0.361742	0.960227	0.298755	0.997942	0.33829	0.6853	0.98778	0.57393	0.992467
[truncated: 6 more columns]
